# Supplementary material for: Origin of measles virus: divergence from rinderpest virus between the 11th and 12th centuries
Source: Virol J. 2010 Mar 4;7:52. doi: 10.1186/1743-422X-7-52 (PMC2838858; doi:10.1186/1743-422X-7-52)
Supplement: Additional file 1 — List of accession numbers. The file contains list of accession numbers of sequencing data we analyzed. [file 1743-422X-7-52-S1.TXT]

List of accession numbers

Measles virus

N gene
FJ889504
EU332919
DQ839365
DQ839361
DQ839358
DQ227319
DQ227321
DQ211902
AF419319
AF171232
AY027644
AY027643
AY027640
AY027641
AY027638
AF440685
AF280803
AF280802
AF280801
AF280800
AF045217
AF045216
AF045215
AF045214
AF045212
AF045211
AF045210
AF045209
AF045206
AF079555
EU332915
FJ416068
U03661
FJ416067
U01991
U01989
U01977
U01978
U01990
AF243852
AY184217
AY556540
AY556539
AY556542
L46750
AJ244030
AJ244040
AJ250073
AJ250072
AJ250069
L46728
L46767
U01995
L46760
L46740
AJ244029
L46748
AJ244034
L46733
L46753
AJ232191
AJ232210
AJ232209
AJ232219
AJ232207
AJ232192


H gene
AB509377
AB186911
GQ121274
AB426903
AB426901
FJ869876
FJ869875
FJ869874
FJ865562
FJ808738
FJ808737
FJ808736
FJ429362
DQ845415
DQ845412
EF428167
EF428161
DQ227319
DQ227321
DQ211902
DQ267505
DQ267504
DQ267497
AY249267
AY249266
AY249264
AY249260
AF480471
AF480474
AF480473
AY594288
AB089380
AB089379
AB089378
AY127854
AY127853
AF171231
AF384241
AF384235
AF384233
AF384229
AF384222
AF484954
AF484953
AF480472
AF480469
AY027634
AF453433
AF453430
AF458660
AF458657
AY026869
AY026868
AY026867
AY043461
AY043463
AF280807
AF280806
AF280805
AF353621
AF247203
AF247200
AF247199
AF045204
AF045203
AF045202
AF045201
AF045199
AF045196
AF045195
AF045191
AF079554
AF079553
AF079552
AF079551
Z80804
AB003182
AB045296
Z80803
M81897
DQ845406
FJ416068
U03660
FJ416067
U08417
Z80831
Z80806
M81898
Z80808
Z80809
Z80800
Z80795
Z80811
Z80813
Z80805
M81896
M81902
Z80820
Z80825
AY184218
AF243851
AY556537
L46749
Y19093
Y19100
AJ250065
AJ250064
AJ250061
L46727
L46766
L46759
L46739
Y19092
L46747
Y19094
L46732
L46752
AJ239146
AJ239173
AJ239145
AJ239170
AJ239156
AJ239143
AF009587
Z80832
AY523581
AF009591
AF009581
AF009575
AF009580
AF009577
AF009579
AJ239194
AJ239184
AJ250063
AJ250067
AJ239185
AJ239192
AJ239195
AJ239178
AJ239189
AY504625
AJ239179
Y19097
AF009593
AF009596
AF009598
AY159462
AJ239174


Rinderpest virus

N gene
Z30697
EF186059
EF186058
EF186057
EF186060
Z34262

H gene
Z30697
